# Supplementary material for: Multivariate search for differentially expressed gene combinations
Source: BMC Bioinformatics. 2004 Oct 26;5:164. doi: 10.1186/1471-2105-5-164 (PMC529250; doi:10.1186/1471-2105-5-164)
Supplement: Additional File 1 — The additional folder "MultivariateSearch" includes the following three sub-folders: 1. SAO _Simulation 2. SRS_Simulation 3. TSSearch Each subfolder contains a Unix executable file. The executable file "SASearch" implements the algorithm based on simulated annealing optimization. The executable file "SRSearch" implement the version based on simple random search. The exectuable file "TSSearch" for the two-stage search is is located in the sub-folder "TSSearch". Each sub-folder also contains two input files. The file "simulation04_UI.txt" is an input file for data analysis. Suppose the data file is named xxxx.marr, then the input file should be named as xxxx_UI.txt. To analyze the data from the file xxxx.marr, type: [Executable file] xxxx or [Executable file] 0 xxxx. The input file "simulation04_ui.txt" is designed for simulation experiments. To conduct simulations, one has to prepare an input file with the name: XXX_simu_ui.txt, where XXX is a string that follows the naming convention of computer files. An input file for data analysis with the name XXX_ui.txt is also needed. To run simulations, type: [executable file] 1 xxxx. [file 1471-2105-5-164-S1.zip › MultivariateSearch/TSSearch/simulation04_simu_UI.txt]

 #simulations: 1000
       #genes: 1000
 #slides_ctrl: 10
 #slides_trt:  10
     #de_sets: 1
 de_set_size:  4
        alpha: 0.05
    mean_ctrl: 1
     str_ctrl: 0.5
    corr_ctrl: 0.6
     mean_trt: 3
mean_diff_trt: 1
      std_trt: 0.5
     corr_trt: 0.6
        seed1: 88
        seed2: 34
        seed3: 69
        seed4: 88
